# Supplementary material for: Rapid characterization of secreted recombinant proteins by native mass spectrometry
Source: Commun Biol. 2018 Dec 3;1:213. doi: 10.1038/s42003-018-0231-3 (PMC6277423; doi:10.1038/s42003-018-0231-3)
Supplement: Supplementary file 2 — Supplementary Data 2 [file 42003_2018_231_MOESM2_ESM.xlsx]

## Sheet: 1
Original mean source data used to generate graphs in Figure 4
	Pichia						Insect					Human
BSA	Avg	Std				BSA	Avg	Std			BSA	Avg	Std
5	0.629055	0.0769497				1	0.423913	0.204879			0.1	1.26488	0.431106
10	4.77891	0.0684005				5	4.31825	2.15803			0.2	2.38301	0.141576
15	8.93107	4.33681				10	19.7136	5.13012			0.4	3.89584	0.45893
20	14.0344	2.97574				15	30.4307	9.75618			0.6	5.78769	1.95256
25	12.1062	0.974899				20	38.3654	7.66135			0.8	7.8353	2.03361
30	33.7201	6.039				25	15.5751	1.67936			1	9.51089	2.69288
35	34.8964	0.820728				30	37.9781	3.13697			1.2	8.81137	3.63762
40	37.906	6.07099				35	45.0557	3.2554			1.4	9.29815	1.34392
						40	38.2799	8.84239
