# Supplementary material for: Rapid characterization of secreted recombinant proteins by native mass spectrometry
Source: Commun Biol. 2018 Dec 3;1:213. doi: 10.1038/s42003-018-0231-3 (PMC6277423; doi:10.1038/s42003-018-0231-3)
Supplement: Supplementary file 3 — Supplementary Data 1 [file 42003_2018_231_MOESM3_ESM.xlsx]

## Sheet: Sheet1
Original data used to generate graphs in Figure 3
	WH20	WH19	WH18
Charge	VEGF WT	VEGF WT	VEGF WT		G6	Average	STD	%STD
+21	6932.23	7031.18	7048.68		+21	7004.03	62.7934	0.896532
+22	6889.62	6965.44	6952		+22	6935.68	40.4568	0.583314
+23	6722.31	6851.16	6810.76		+23	6794.75	65.9015	0.969889
	WH20	WH19	WH18		G6des13
Charge	VEGF 13	VEGF 13	VEGF 13			Average	STD
+21	7071.85	7031.21	7048.63		+21	7050.56	20.3898	0.289194
+22	6964.08	6965.46	6951.96		+22	6960.5	7.43138	0.106765
+23	6885.52	6779.68	6876.22		+23	6847.14	58.6051	0.855906
